# Supplementary material for: Upcycling Oat Hulls via Solid-State Fermentation Using Edible Filamentous Fungi: A Co-Culture Approach with Neurospora intermedia and Rhizopus oryzae
Source: J Fungi (Basel). 2025 Nov 14;11(11):810. doi: 10.3390/jof11110810 (PMC12653450; doi:10.3390/jof11110810)
Supplement: Supplementary file 1 [file jof-11-00810-s001.zip]

Archive with 1 entries (1 files):
- jof-3942068-supplementary.pdf
